# Supplementary material for: Combined comparative genomic hybridization and transcriptomic analyses of ovarian granulosa cell tumors point to novel candidate driver genes
Source: BMC Cancer. 2015 Apr 10;15:251. doi: 10.1186/s12885-015-1283-0 (PMC4407711; doi:10.1186/s12885-015-1283-0)
Supplement: Additional file 2: Table S2. — Tab a – List of broken, amplified and deleted candidate driver genes. This table is a more complete, detailed and hyperlinked version of Tables 1 and 2. Genes altered by breakpoint were identified by upstream and downstream rearranged CGH status in at least 2 tumors. The breakpoint must be within the gene in all the tumors, and not included in frequent CNVs detected in healthy control samples. Candidate driver genes were identified as presenting an expression significantly correlated (correlation coefficient >= 0.63) with the CGH status, in at least 2 tumors, without being included in CNVs detected in healthy control samples. CNVs were verified in DGV database, that contains the genomic alterations involving segments of DNA that are larger than >50bp identified in healthy control samples (DGV update: 31/05/2013). Tab b – Details of the genomic alterations leading to the identification of broken genes in ovarian GCTs. For each breakpoint are indicated: the tumors displaying an alteration, the genomic coordinates of the alterations, the name of the broken gene, bibliographic data centered on cancer-related processes, and the screenshot of the display in MeV software. Bright red and green regions are genomic segments respectively amplified or deleted in more than 50% of the cells in the tumor samples. Tab c – Keywords enrichment of transcriptomic neighbors lists for the 20 putative amplified/deleted drivers. For each candidate driver, the sets of transcriptomic neighbors with a statistically significant correlation of expression (R>= 0.63 or R<= −0.63) were tested using Enrichr. The keywords in KEGG pathways and in Gene Ontology Biological Process (GO-BP) are given for positive and negative neighbors, when they reached significant enrichment after correction of the p-value by the Bonferroni method. Cancer-related keywords are highlighted in red. [file 12885_2015_1283_MOESM2_ESM.xlsx]

## Sheet: a. CGH on 10 oGCTs - rainbow
		Raibow representation of large-scale chromosomal alterations detected by CGH in 10 ovarian Granulosa Cell Tumors
		CGH values are provided as log2 ratio of the fluorescence of the tumor DNA over the fluorescence of control DNA (equimolar mix of 10 ethnically-matched DNA samples)

## Sheet: b. CGH on 10 oGCTs - details
	Ovarian Granulosa Cell Tumors with the C134W mutation in FOXL2
		Type of	Age at			Tumor	Mitotic	Chromosomal Imbalances
	Tumor	Tumor	surgery	Grade	Subtype	size (cm)	Index	Gains	Losses
	H1	primary	36	Ic	differentiated	>11	low	-	-
	H4	recurrent	73	Rec	diffuse	-	low	+1q	-12q13.11-q13.13, -13q13.13-q23.1, -16p11.2-qter, -21, -22
	H8	primary	54	Ic	differentiated	6-10	high	-	-
	H18	primary	54	Ia	differentiated	>11	low	+14	-22
	H20	primary	34	Ia	diffuse	>11	low	-	-16
	H23	primary	67	II	differentiated	6-10	low	-	-21, -22
	H24	primary	52	Ia	differentiated	<5	low	+8, +14	-
	H28	primary	29	Ic	differentiated	6-10	high	-	-
	H30	primary	56	Ia	differentiated	6-10	low	-	-
	H33	primary	65	II	differentiated	6-10	low	-	-1p21.3-p11.1

## Sheet: c. Compilation 5 Studies
	Chromosomal Imbalances in human Adult OGCTs with the C134W mutation in FOXL2 gene								n total = 8 + 14 + 22 + 14 + 6 = 64 with CIs
		a	Van den Berghe et al, Cancer Genet CytoGenet, 1999 (and referencess within)						n=8	G banding karyotyping
		b	Mayr et al, Mod Pathology, 2002						n=17 (3 without chrom imbalances)	FISH and CGH on metaphases
		c	Lin et al, Gynec Oncology, 2005						n=36 (14 without chrom imbalances)	CGH on metaphases
		d	Geiersbach et al, Cancer Genet, 2011						n=21 (3 non-C134W samples non included, and 4 without CIs)	CGH on microarray
		e	This study						n=10 (4 without CIs)	CGH on microarray & transcriptomes
		For a given chromosome, the rearrangements are compiled in each tumor sample. (The associated chromosomal imbalances in the same tumor are given in grey and in parenthesis)
		Patient, clinical and histological data is added when available. (- indicates non-available data in the cited study).
				Age at		Tumor	Mitotic	Chromosomal Imbalances			Associated	Overrepresentaion
	Chr	Study	# Tumor	surgery	Grade	size (cm)	Index	Gains	Losses	Remarks	CIs	two-tailed p (fisher exact test)
	1	a	1	62	-	-	-	abnormalitites, not detailed
		b	9	-	-	-	-	(+14q)	-1p13-p31 (-22)		-1p, -22
	n=8	b	10	-	-	-	-		-1pter-p31 (-12q22-qter, -17, -19, -22q)		-1p, -22
		b	11	-	-	-	-	(+8, +10, +12, +14q)	-1pter-p31
		b	17	-	-	-	-	+1q (+12p)	-1p (-4, -5q11.2-q23, -9p, -13q12-q14, -13q22-qter, -18, -22q)		-1p, -22	ns
		c	13	-	I	8	-	-	-1p34-p36 (-16p13, -22q12-q13)		-1p, -22
		c	29	-	I	20	-	-	-1p31-pter (-15q12-q14, -17p13-q21, -22q)		-1p, -22
		e	H4	73	Rec	-	low	+1p11.1-qter	(-12q13.11-q13.13, -13q13.13-q23.1, -16p11.2-qter, -21, -22)
		e	H33	65	II	6-10	low		-1p22.1-p11.1
	2	d	2	62	IIB	15	6	-	-2 (-13q, -14q, -16 x2)	near tetraploid
	3	b	5	-	-	-	-	+3 (+9, +12, +20)
		b	15	-	-	-	-	(+5p14-pter, +7q31-qter, +12pter-q21, +13q12-q13, +15q, +17p, +18, +21q)	-3q13.1-q25 (-7q11.2-q22, -13q14-qter, -16q, -22q)
	n=4	d	11	61	IA	14	0	-	del3q13.33-q25.2
		d	15	28	IA	22	3	dup3q26.1-ter	(del 16q21-qter)
	4	b	17	-	-	-	-	(+1q, +12p)	-4 (-1p, -5q11.2-q23, -9p, -13q12-q14, -13q22-qter, -18, -22q)
	5	b	15	-	-	-	-	+5p14-pter (+7q31-qter, +12pter-q21, +13q12-q13, +15q, +17p, +18, +21q)	(-3q13.1-q25, -7q11.2-q22, -13q14-qter, -16q, -22q)
		b	17	-	-	-	-	(+1q, +12p)	-5q11.2-q23 (-1p, -4, -9p, -13q12-q14, -13q22-qter, -18, -22q)
	6	a	1	62	-	-	-		-6q14-q16
		a	6	42	-	-	-		-6, dic(6,12)(q11,q22)
	n=5	a	6	42	-	-	-		-6, dic(6,16)(q11,q22)	mix in the same tumor
		a	6	42	-	-	-	+dic(6,16)(q11,q22)	-6, dic(6,16)(q11,q22)
		c	25	-	I	14		+6q11-q13 (+12)	(-13q13-q14)
	7	a	3	45	-	-	-	+7 (+8, +9, +12, +X)	(-22)
		b	15	-	-	-	-	+7q31-qter (+5p14-pter, +12pter-q21, +13q12-q13, +15q, +17p, +18, +21q)	-7q11.2-q22 (-3q13.1-q25, -13q14-qter, -16q, -22q)		+7, -16q
	n=6	b	16	-	-	-	-	+7	(-16q)		+7, -16q
		c	36	-	I	5	-	+7p15-22, +7q11-q22, +7q31 (+8p11-p21, +8q13-q21, +8q22-q24, +9q, +10q11-q21, +10q22-q25, +12, +13q13-q21)	(-16q11-q23)	Metastasis in the contralateral ovary 2y after resection of the primary tumor. Metastasis with identical CIs.	+7, -16q	0.0009
		d	12	55	IA	15	1	dup7q35-qter	(-16q)		+7, -16q
		d	21	78	unknown	15	19	dup7q36.1-qter (+16p)	(del 12q14.1-q14.3, -16q, del 21q11.2-q21.3, -22q)		+7, -16q
	8	a	3	45	-	-	-	+8 (+7, +9, +12, +X)	(-22)
		b	11	-	-	-	-	+8 (+10, +12, +14q)	(-1pter-p31)
	n=4	b	12	-	-	-	-	+8 (+14q)	(-10p, -13q12-q21, -21q, -22q)
		c	36	-	I	5	-	+8p11-p21, +8q13-q21, +8q22-q24 (+7p15-22, +7q11q22, +7q31, +9q, +10q11-q21, +10q22-q25, +12, +13q13-q21)	(-16q11-q23)	Metastasis in the contralateral ovary 2y after resection of the primary tumor. Metastasis with identical CIs.
		e	H24	52	Ia	<5	low	+8 (+14)
	9	a	3	45	-	-	-	+9 (+7, +8, +12, +X)	(-22)
		b	4	-	-	-	-	+9 (+21q)
	n=7	b	5	-	-	-	-	+9 (+3, +12, +20)
		b	17	-	-	-	-	(+1q, +12p)	-9p (-1p, -4, -5q11.2-q23, -13q12-q14, -13q22-qter, -18, -22q)
		c	33	-	III	12	-	-	-9p13-q21	with metastasis in the liver
		c	36	-	I	5	-	+9q (+8p11-p21, +8q13-q21, +8q22-q24, +7p15-22, +7q11q22, +7q31, +10q11-q21, +10q22-q25, +12, +13q13-q21)	(-16q11-q23)	Metastasis in the contralateral ovary 2y after resection of the primary tumor. Metastasis with identical CIs.
		d	7	46	IA	22	2	+9q	(-16q)
	10	b	11	-	-	-	-	+10 (+8 +12, +14q)	(-1pter-p31)
		b	12	-	-	-	-	(+8, +14q)	-10p (-13q12-q21, -21q, -22q)
	n=3	c	36	-	I	5	-	+10q11-q21, +10q22-q25 (+7p15-22, +7q11q22, +7q31, +8p11-p21, +8q13-q21, +8q22-q24, +9q, +12, +13q13-q21)	(-16q11-q23)	Metastasis in the contralateral ovary 2y after resection of the primary tumor. Metastasis with identical CIs.
	11
	12	a	2	66	-	-	-	+12	(-22)		+12, -22
		a	3	45	-	-	-	+12 (+7, +8, +9, +X)	(-22)		+12, -22
	n=15	b	5	-	-	-	-	+12 (+3, +9, +20)	-
		b	10	-	-	-	-		-12q22-qter (-1pter-p31, -17, -19, -22)
		b	11	-	-	-	-	+12 (+8 +10, +14q)	(-1pter-p31)
		b	15	-	-	-	-	+12pter-q21 (+5p14-pter, +7q31-qter, +13q12-q13, +15q, +17p, +18, +21q)	(-3q13.1-q25, -7q11.2-q22, -13q14-qter, -16q, -22q)		+12, -22	ns
		b	17	-	-	-	-	+12p (+1q)	(-1p, -4, -5q11.2-q23, -9p, -13q12-q14, -13q22-qter, -18, -22q)		+12, -22
		b	18	-	-	-	-	+12p (+14q)	(-16q, -22q)		+12, -22
		c	9	-	I	7	-	+12p12-qter	-
		c	22	-	I	11	-	+12p13-q13, 12q22-qter	-
		c	25	-	I	14	-	+12 (+6q11-q13)	(-13q13-q14)
		c	32	-	I	25	-	+12p11-p13, +12q24-qter	(-22q12)		+12, -22
		c	36	-	I	5	-	+12 (+7p15-22, +7q11q22, +7q31, +8p11-p21, +8q13-q21, +8q22-q24, +9q, +10q11-q21, +10q22-q25, +13q13-q21)	(-16q11-q23)	Metastasis in the contralateral ovary 2y after resection of the primary tumor. Metastasis with identical CIs.
		d	21	78	unknown	15	19	(dup7q36.1-qter, +16p)	del 12q14.1-q14.3 (-16q, del 21q11.2-q21.3, -22q)
		e	H4	73	Rec	-	low	(+1p11.1-qter)	-12q13.11-q13.13 (-13q13.13-q23.1, -16p11.2-qter, -21, -22)
	13	b	12	-	-	-	-	(+8, +14q)	-13q12-q21 (-10p, -21q, -22q)		-13q, -22
		b	15	-	-	-	-	+13q12-q13 (+5p14-pter, +7q31-qter, +12pter-q21, +15q, +17p, +18, +21q)	-13q14-qter (-3q13.1-q25, -7q11.2-q22, -16q, -22q)		-13q, -22
	n=7	b	17	-	-	-	-	(+1q, +12p)	-13q12-q14, -13q22-qter (-1p, -4, -5q11.2-q23, -9p, -18, -22q)		-13q, -22
		c	25	-	I	14	-	(+6q11-q13, +12)	-13q13-q14
		c	36	-	I	5	-	+13q13-q21 (+7p15-22, +7q11q22, +7q31, +8p11-p21, +8q13-q21, +8q22-q24, +9q, +10q11-q21, +10q22-q25, +12)	(-16q11-q23)	Metastasis in the contralateral ovary 2y after resection of the primary tumor. Metastasis with identical CIs.		ns
		d	2	62	IIB	15	6	-	-13q (-2, -14q, -16 x2)	near tetraploid
		e	H4	73	Rec	-	low	(+1p11.1-qter)	-13q13.3-q32.1 (12q13.11-q13.13, -16p11.2-qter, -21, -22)		-13q, -22
	14	a	7	56	-	-	-	+14	(-22)		+14, -22
		a	8	30	-	-	-	+14	-	mix in the same tumor
	n=25	a	8	30	-	-	-	+14 (+del(20)(q11))	-
		a	9	41	-	-	-	+14	(-22)		+14, -22
		a	11	59	-	-	-	+14	(-22)		+14, -22
		b	3	-	-	-	-	+14	(-22)		+14, -22
		b	9	-	-	-	-	+14q	(-1p13-p31, -22)		+14, -22
		b	11	-	-	-	-	+14q (+8 +10, +12)	(-1pter-p31)
		b	18	-	-	-	-	+14q (+12p)	(-16q, -22q)		+14, -22
		c	3	-	I	5	-	+14q12-q31	(-22q11-q13)		+14, -22
		c	7	-	I	7	-	+14q	-
		c	8	-	I	7	-	+14q13-qter	(-16q11-qter)			0.0213
		c	16	-	I	9	-	+14q	(-22q11-q13)		+14, -22
		c	20	-	I	11	-	+14q	(-22q11-q13)		+14, -22
		c	21	-	I	11	-	+14q	(-22q11-q13)		+14, -22
		c	26	-	I	14	-	+14q	(-22q11-q13)		+14, -22
		c	28	-	I	16	-	+14q13-q31	-
		c	35	-	I	19	-	+14q12-qter	(-22q11-q13)	with metastasis in the liver	+14, -22
		d	1	50	IA	19	8	+14q	(-22q)	LOH of 15q13.1-qter	+14, -22
		d	2	62	IIB	15	6	-	-14q (-2, -13q, -16 x2)	near tetraploid
		d	8	45	IA	6.1	4	+14q	(-22q)		+14, -22
		d	18	68	IA	19.5	5	+14q	(-16q, -22q)		+14, -22
		d	19	56	IA	24.5	2	+14q	(-22q)		+14, -22
		d	20	61	IV	unknown	6	+14q	(-22q)		+14, -22
		e	H18	54	Ia	>11	low	+14	(-22)		+14, -22
		e	H24	52	Ia	<5	low	+14 (+8)
	15	b	15	-	-	-	-	+15q (+5p14-pter, +7q31-qter, +12pter-q21,+13q12-q13, +17p, +18, +21q)	(-3q13.1-q25, -7q11.2-q22, -13q14-qter, -16q, -22q)
		c	10	-	I	7	-	+15q22-q24	-
	n=3	c	29	-	I	20	-	-	-15q12-q14 (-1p31-pter, -17p13-q21, 22q)
	16	b	15	-	-	-	-	(+5p14-pter, +7q31-qter, +12pter-q21,+13q12-q13, +15q, +17p, +18, +21q)	-16q (-3q13.1-q25, -7q11.2-q22, -13q14-qter, -22q)		+7, -16q
		b	16	-	-	-	-	(+7)	-16q		+7, -16q
	n=14	b	18	-	-	-	-	(+12p, +14q)	-16q (-22q)
		c	8	-	I	7	-	(+14q13-qter)	-16q11-qter
		c	12	-	I	8	-	-	-16p13-p13
		c	13	-	I	8	-	-	-16p13 (-1p34-p36, -22q12-q13)
		c	36	-	I	5	-	(+7p15-22, +7q11-q22, +7q31, +8p11-p21, +8q13-q21, +8q22-q24, +9q, +10q11-q21, +10q22-q25, +12, +13q13-q21)	-16q11-q23	with metastasis in the contralateral ovary 2y after resection of the primary tumor. Metastasis with identical CIs.	+7, -16q	0.0009
		d	2	62	IIB	15	6	-	-16 x2 (-2, -13q, -14q)	near tetraploid
		d	7	46	IA	22	2	(+9q)	-16q
		d	12	55	IA	15	1	(dup7q35-qter)	-16q		+7, -16q
		d	15	28	IA	22	3	(dup3q26.1-ter)	del 16q21-qter
		d	17	52	IA	17	5	-	-16q
		d	18	68	IA	19.5	5	(+14q)	-16q(-22q)
		d	21	78	unknown	15	19	+16p (dup7q36.1-qter)	-16q (del 12q14.1-q14.3, del 21q11.2-q21.3, -22q)		+7, -16q
		e	H4	73	Rec	-	low	(+1p11.1-qter)	'-16p11.2-qter (12q13.11-q13.13, -13q13.13-q23.1, -21, -22)
		e	H20	34	Ia	>11	low	-	-16
	17	b	10			-	-		-17 (-1pter-p31, -12q22-qter, -19, -22q)
		b	15			-	-	+17p (+5p14-pter, +7q31-qter, +12pter-q21,+13q12-q13, +15q, +18, +21q)	(-3q13.1-q25, -7q11.2-q22, -13q14-qter, -16q, -22q)
	n=3	c	29	-	I	20	-	-	-17p13-q21 (-1p31-pter, -15q12-q14, -22q)
	18	b	15	-	-	-	-	+18 (+5p14-pter, +7q31-qter, +12pter-q21,+13q12-q13, +15q, +17p, +21q)	(-3q13.1-q25, -7q11.2-q22, -13q14-qter, -16q, -22q)
		b	17	-	-	-	-	(+1q, +12p)	-18 (-1p, -4, -5q11.2-q23, -9p, -13q12-q14, -13q22-qter, -22q)
	n=4	c	24	-	I	13	-	+18q21-qter	-
		d	14	63	IA	3.8	6	+18	(-22q)
	19	b	10	-	-	-	-		-19 (-1pter-p31, -12q22-qter, -17, -22q)
	20	a	8	30	-	-	-		del(20q11), (+14)
		b	5	-	-	-	-	+20 (+3, +9, +12)
	21	b	4	-	-	-	-	+21q (+9)
		b	12	-	-	-	-	(+8, +14q)	-21q (-13q12-q21, -10p, -22q)		-21, -22
	n=8	b	14	-	-	-	-		-21q
		b	15	-	-	-	-	+21q (+5p14-pter, +7q31-qter, +12pter-q21,+13q12-q13, +15q, +17p, +18)	(-3q13.1-q25, -7q11.2-q22, -13q14-qter, -16q, -22q)
		c	19	-	I	10	-	-	-21q11-q21 (-22q11-q13)		-21, -22	ns
		d	21	78	unknown	15	19	(dup7q36.1-qter, +16p)	del 21q11.2-q21.3 (del 12q14.1-q14.3, -16q, -22q)		-21, -22
		e	H4	73	Rec	-	low	(+1q)	-21 (12q13.11-q13.13, -13q13.13-q23.1, -16p11.2-qter, -22)		-21, -22
		e	H23	67	II	6-10	low		-21 (-22)		-21, -22
	22	a	2	66	-			(+12)	-22		+12, -22
		a	3	45	-	-	-	(+7, +8, +9, +12, +X)	-22		+12, -22
	n=34	a	7	56	-	-	-	(+14)	-22		+14, -22
		a	9	41	-	-	-	(+14)	-22		+14, -22
		a	11	59	-	-	-	(+14)	-22		+14, -22
		b	3	-	-	-	-	(+14)	-22		+14, -22
		b	9	-	-	-	-	(+14q)	-22 (-1p13-p31)		+14, -22 / -1p, -22
		b	10	-	-	-	-		-22q (-1pter-p31, -12q22-qter, -17, -19)		-1p, -22
		b	12	-	-	-	-	(+8, +14q)	-22q (-13q12-q21, -10p, -21q)		+14, -22
		b	15	-	-	-	-	(+5p14-pter, +7q31-qter, +12pter-q21,+13q12-q13, +15q, +17p, +18, +21q)	-22q (-3q13.1-q25, -7q11.2-q22, -13q14-qter, -16q)		+12, -22
		b	17	-	-	-	-	(+1q, +12p)	-22q (-1p, -4, -5q11.2-q23, -9p, -13q12-q14, -13q22-qter, -18)		+12, -22 / -1p, -22
		b	18	-	-	-	-	(+12p, +14q)	-22q (-16q)		+12, -22 / +14, -22
		c	3	-	I	5	-	('+14q12-q31)	-22q11-q13		+14, -22
		c	13	-	I	8	-	-	-22q12-q13 (-1p34-p36, -16p13)		-1p, -22
		c	16	-	I	9	-	(+14q)	-22q11-q13		+14, -22
		c	19	-	I	10	-	-	-22q11-q13 (-21q11-q21)
		c	20	-	I	11	-	(+14q)	-22q11-q13		+14, -22
		c	21	-	I	11	-	(+14q)	-22q11-q13		+14, -22	0.0213
		c	26	-	I	14	-	(+14q)	-22q11-q13		+14, -22
		c	29	-	I	20	-	-	-22q (-1p31-pter, -15q12-q14, -17p13-q21)		-1p, -22
		c	32	-	I	25	-	(+12p11-p13, +12q24-qter)	-22q12		+12, -22
		c	34	-	I	12	-	-	-22q11-q13	with metastasis in the liver
		c	35	-	I	19	-	(+14q12-qter)	-22q11-q13	with metastasis in the liver	+14, -22
		d	1	50	IA	19	8	(+14q)	-22q	LOH of 15q13.1-qter	+14, -22
		d	8	45	IA	6.1	4	(+14q)	-22q		+14, -22
		d	9	51	IIIB	26	6	-	-22q
		d	14	63	IA	3.8	6	(+18)	-22q
		d	18	68	IA	19.5	5	(+14q)	-22q (-16q)		+14, -22
		d	19	56	IA	24.5	2	(+14q)	-22q		+14, -22
		d	20	61	IV	unknown	6	(+14q)	-22q		+14, -22
		d	21	78	unknown	15	19	(dup7q36.1-qter, +16p)	-22q (del 12q14.1-q14.3, -16q, del 21q11.2-q21.3)
		e	H4	73	Rec	-	low	(+1p11.1-qter)	-22 (12q13.11-q13.13, -13q13.13-q23.1, -16p11.2-qter, -21)
		e	H18	54	Ia	>11	low	(+14)	-22		+14, -22
		e	H23	67	II	6-10	low		-22 (-21)
	X	b	2	-	-	-	-		-X
